# Supplementary material for: Toxicological Profile of PM from Different Sources in the Bronchial Epithelial Cell Line BEAS-2B
Source: Toxics. 2023 Apr 26;11(5):413. doi: 10.3390/toxics11050413 (PMC10222988; doi:10.3390/toxics11050413)
Supplement: Supplementary file 1 [file toxics-11-00413-s001.zip]

Archive with 1 entries (1 files):
- toxics-2338598-supplementary.pdf
